# Supplementary material for: Incidence, risk and prognosis of second primary malignancy of patients with gastric adenocarcinoma
Source: Sci Rep. 2024 Mar 8;14:5766. doi: 10.1038/s41598-024-56408-4 (PMC10923795; doi:10.1038/s41598-024-56408-4)
Supplement: Supplementary file 1 — Supplementary Table 1. [file 41598_2024_56408_MOESM1_ESM.xlsx]

## Sheet: Table1
Table 1 Sites of second primary malignancies following gastric adenocarcinoma
Site recode ICD-O-3/WHO 2008 (for SIRs) (Event Variable)	Number	Ratio
Stomach	741	0.174476
Prostate	533	0.1255
Lung and Bronchus	516	0.121498
Breast	276	0.064987
Urinary Bladder	189	0.044502
Pancreas	180	0.0423829
Kidney	163	0.03838
Miscellaneous	127	0.0299035
Esophagus	126	0.029668
Thyroid	119	0.0280198
Liver	107	0.0251943
Melanoma of the Skin	106	0.0249588
NHL - Nodal	87	0.020485
Small Intestine	68	0.0160113
Rectum	62	0.0145985
Cecum	60	0.0141276
Corpus Uteri	54	0.0127149
Sigmoid Colon	54	0.0127149
Acute Myeloid Leukemia	52	0.0122439
NHL - Extranodal	49	0.0115376
Myeloma	41	0.00965387
Ascending Colon	40	0.00941841
Ovary	38	0.00894749
Tongue	28	0.00659289
Transverse Colon	27	0.00635743
Chronic Lymphocytic Leukemia	24	0.00565105
Other Biliary	24	0.00565105
Intrahepatic Bile Duct	22	0.00518013
Chronic Myeloid Leukemia	19	0.00447375
Rectosigmoid Junction	19	0.00447375
Brain	18	0.00423829
Soft Tissue including Heart	18	0.00423829
Larynx	17	0.00400283
Large Intestine, NOS	15	0.0035319
Cervix Uteri	13	0.00306098
Hepatic Flexure	13	0.00306098
Descending Colon	12	0.00282552
Gallbladder	11	0.00259006
Gum and Other Mouth	11	0.00259006
Splenic Flexure	11	0.00259006
Other Digestive Organs	10	0.0023546
Appendix	9	0.00211914
Other Non-Epithelial Skin	9	0.00211914
Mesothelioma	8	0.00188368
Tonsil	8	0.00188368
Acute Lymphocytic Leukemia	6	0.00141276
Lip	6	0.00141276
Other Female Genital Organs	6	0.00141276
Peritoneum, Omentum and Mesentery	6	0.00141276
Salivary Gland	6	0.00141276
Aleukemic, Subleukemic and NOS	5	0.0011773
Floor of Mouth	5	0.0011773
Hodgkin - Nodal	5	0.0011773
Testis	5	0.0011773
Vagina	5	0.0011773
Vulva	5	0.0011773
Anus, Anal Canal and Anorectum	4	<0.1%
Nose, Nasal Cavity and Middle Ear	4	<0.1%
Other Lymphocytic Leukemia	4	<0.1%
Penis	4	<0.1%
Renal Pelvis	4	<0.1%
Kaposi Sarcoma	3	<0.1%
Oropharynx	3	<0.1%
Thymus	3	<0.1%
Ureter	3	<0.1%
Acute Monocytic Leukemia	2	<0.1%
Adrenal Gland	2	<0.1%
Cranial Nerves Other Nervous System	2	<0.1%
Hypopharynx	2	<0.1%
Nasopharynx	2	<0.1%
Other Urinary Organs	2	<0.1%
Trachea	2	<0.1%
Uterus, NOS	2	<0.1%
Bones and Joints	1	<0.1%
Eye and Orbit - Melanoma	1	<0.1%
Mediastinum and Other Respiratory Organs	1	<0.1%
Other Oral Cavity and Pharynx	1	<0.1%
Retroperitoneum	1	<0.1%
